# Supplementary material for: Video-Assisted Stylet Intubation with a Plastic Sheet Barrier, a Safe and Simple Technique for Tracheal Intubation of COVID-19 Patients
Source: Healthcare (Basel). 2022 Jun 14;10(6):1105. doi: 10.3390/healthcare10061105 (PMC9222829; doi:10.3390/healthcare10061105)
Supplement: Supplementary file 1 [file healthcare-10-01105-s001.zip]

Archive with 5 entries (5 files):
- Supplementary material-Video 1.mp4
- Supplementary material-Video 5.mp4
- Supplementary material-Video 4.mp4
- Supplementary material-Video 3.mp4
- Supplementary material-Video 2.mp4
